# Supplementary material for: Associations between Four Diet Quality Indexes and High Blood Pressure among Adults: Results from the 2015 Health Survey of Sao Paulo
Source: Nutrients. 2024 Feb 24;16(5):629. doi: 10.3390/nu16050629 (PMC10935342; doi:10.3390/nu16050629)
Supplement: Supplementary file 1 [file nutrients-16-00629-s001.zip]

Archive with 1 entries (1 files):
- nutrients-2863310-supplementary.pdf
